# Supplementary material for: Long-term effects of an egg-protein hydrolysate on cognitive performance and brain vascular function: a double-blind randomized controlled trial in adults with elevated subjective cognitive failures
Source: Eur J Nutr. 2024 May 4;63(6):2095–107. doi: 10.1007/s00394-024-03394-y (PMC11377360; doi:10.1007/s00394-024-03394-y)
Supplement: Supplementary file 1 — Supplementary file1 (XLSX 15 KB) [file 394_2024_3394_MOESM1_ESM.xlsx]

## Sheet: Supplemental Table 1
Online Resource 1. Mean energy and nutrient intake after a protein hydrolysate intervention versus a placebo group in a double-blind randomized controlled trial in adults with elevated SCFa
	Intervention (n=20)										Placebo (n=20)																P-valueb
	Baseline			Follow-Up			Mean Difference				Baseline			Follow-Up			Mean Difference				Intervention Effect [95% CI]						Sex x Intervention	Intervention
Energy intake (kcal/day)	2444.91	±	486.496	2416.61	±	462.758	-28.305	±	123.448		2291.53	±	473.793	2270.18	±	481.458	-21.3575	±	131.306		-1.147	[	-84.563	,	82.269	]	0.36	0.978
Protein (EN%)	16.0402	±	2.17479	16.3892	±	2.43916	0.349	±	1.44517		15.5104	±	2.27386	15.3363	±	2.5516	-0.174	±	2.08773		0.625	[	-0.532	,	1.781	]	0.522	0.28
Carbohydrates (EN%)	40.1004	±	6.52247	39.7142	±	5.6387	-0.3863	±	2.40036		40.3825	±	5.99283	41.0491	±	5.79792	0.6666	±	3.25273		-1.097	[	-2.816	,	0.623	]	0.52	0.204
Total fat (EN%)	38.3735	±	5.23292	38.4192	±	4.56619	0.0456	±	2.46237		38.4611	±	4.69739	37.8268	±	6.00573	-0.6348	±	3.59459		0.677	[	-1.319	,	2.673	]	0.445	0.496
Saturated fatty acids (EN%)	13.0514	±	2.53203	13.0933	±	2.13518	0.0419	±	1.61219		13.1896	±	2.20581	13.3648	±	2.52971	0.1752	±	1.62906		0.094	[	-0.921	,	1.108	]	0.811	0.742
Monounsaturated fatty acids (EN%)	14.0217	±	2.20498	14.2294	±	1.98103	0.2077	±	1.43005		14.561	±	2.7464	13.9355	±	3.07104	-0.6255	±	1.92091		0.777	[	-0.257	,	1.811	]	0.378	0.136
Polyunsaturated fatty acids (EN%)	7.859	±	1.73671	7.6545	±	1.87908	-0.2045	±	1.56959		7.2497	±	1.80767	7.1045	±	1.9687	-0.1452	±	1.4159		0.058	[	-0.861	,	0.977	]	0.244	0.899
Cholesterol (mg/MJ)	31.1597	±	13.5663	31.1003	±	12.7065	-0.0594	±	4.10446		29.073	±	13.8204	28.4579	±	13.1556	-0.6151	±	4.38795		3.183	[	-23.592	,	29.958	]	0.816	0.585
Alcohol (EN%)	2.397	±	3.19752	2.5355	±	3.24765	0.1385	±	1.02686		2.8553	±	2.92717	3.2699	±	2.8599	0.4146	±	1.08618		-0.3	[	-0.98	,	0.383	]	0.211	0.381
Dietary fibers (EN%)	2.3212	±	0.52933	2.3334	±	0.51747	0.0123	±	0.30498		2.1044	±	0.54925	2.0992	±	0.47246	-0.0053	±	0.299999		0.069	[	-0.116	,	0.253	]	0.541	0.456
aValues are means ± SDs; n = 40. SAFA, saturated fatty acids; MUFA, monounsaturated fatty acids; PUFA, polyunsaturated fatty acids. bAn ANCOVA with baseline energy and nutrient intake values as a covariate and sex, intervention, and a sex x intervention interaction as fixed factors was first conducted. When the interaction term did not reach statistical significance, it was removed from the final…
Long-term effects of an egg-protein hydrolysate on cognitive performance and brain vascular function: a double-blind randomized controlled trial in adults with elevated subjective cognitive failures, European Journal of Nutrition, Micah S. Adams, Ronald P. Mensink, Jogchum Plat, Peter J. Joris; Maastricht University, p.joris@maastrichtuniversity.nl
